# Supplementary material for: Hydroxylated Fatty Acids: The Role of the Sphingomyelin Synthase and the Origin of Selectivity
Source: Membranes (Basel). 2021 Oct 16;11(10):787. doi: 10.3390/membranes11100787 (PMC8539438; doi:10.3390/membranes11100787)
Supplement: Supplementary file 1 [file membranes-11-00787-s001.zip]

Archive with 1 entries (1 files):
- membranes-1412067-supplementary.pdf
